# Supplementary material for: Curd, seed yield and disease resistance of cauliflower are enhanced by oligosaccharides
Source: PeerJ. 2024 Mar 25;12:e17150. doi: 10.7717/peerj.17150 (PMC10977091; doi:10.7717/peerj.17150)
Supplement: Supplemental Information 5 [file peerj-12-17150-s005.xlsx]

## Sheet: Cauliflower BU1
	Rep	Treatment	Plant height (PH)		Leaf number (LN)		Leaf length (LL)		Leaf breadth (LB)		Curd length (CL)		Curd diameter (CD)		Biological yield (BY)		Marketable yield	MY	Curd yield (CY)		Stalk height (SH)		Pr Branch (PB)		Sec Branch (SB)		Ter Branch (TB)		Total pod		Pod length (cm)		Pod diameter (mm)		No of seed/pod		Total seed wt/plant (g)		Disease index (DI)		% increase SPAD		Chlorophyll		H2O2		MDA		Phenol
			Early	Mid	Early	Mid	Early	Mid	Early	Mid	Early	Mid	Early	Mid	Early	Mid	Early	Mid	Early	Mid	Early	Mid	Early	Mid	Early	Mid	Early	Mid	Early	Mid	Early	Mid	Early	Mid	Early	Mid	Early	Mid	Early	Mid	Early	Mid	Early	Mid	Early	Mid	Early	Mid	Early
Control	1	P1	46.8333	41.2133	22	19.8	36.3333	34.5167	20	19	17	16.15	18	17.46	1.43	1.3871	0.911	0.87456	0.578667	0.549733	82	79.54	8	7.84	28	27.44	55	52.25	178	158.42	5.9	5.723	0.28	0.2744	12.3	11.685	34.5	31.05	74.5763	75.322	0.637826	0.631448	1.7	1.547	0.78	0.741	4.54	4.2676	14.34
COS	1	P2	50.1667	48.6617	29.6667	29.37	39.1667	37.9917	21.1667	20.5317	18.6667	18.48	19.6667	19.47	1.797	1.77903	1.08833	1.07745	0.626667	0.6204	86	84.28	9	8.91	29	28.42	54	56.1867	189	183.33	6	5.88	0.37	0.3552	15.6	15.288	47.8	45.41	57.3964	56.8225	2.84678	2.81831	2.5	2.425	0.92	0.9568	3.74	3.6278	23.19
OGA	1	P3	49.6667	46.6867	29	27.55	38.6667	37.8933	22	21.56	19	19	20	20	1.676	1.64248	1.0105	0.99029	0.6185	0.59376	80	77.6	10	9.7	30	29.4	55	54.45	188	176.72	6.25	6.0625	0.56	0.5488	15.5	14.88	47	44.65	58.1522	58.7337	2.04862	2.00765	1.8	1.746	1.48	1.4208	4.16	4.0768	18.09
AOS	1	P4	48	43.68	26.6667	24.2667	38.5	36.96	21.5	20.855	18	17.46	19	18.62	1.495	1.45015	0.977	0.94769	0.538667	0.527893	92	91.08	11	10.89	34	33.66	61	61.61	192	188.16	6.69	6.7569	0.5	0.5	15.7	15.543	62.3	59.808	57.754	57.1765	1.67536	1.65861	2.76	2.7876	2.44	2.3912	3.39	3.3222	22.46
Control	2	P1	47.5	42.275	20.8333	18.5417	35.8333	34.4	20.6667	19.84	17.3333	16.4667	18.3333	17.9667	1.331	1.30438	0.921667	0.894017	0.551	0.52896	72	69.12	10	9.9	36	34.92	48	45.12	174	153.12	5.4	5.184	0.26	0.2522	13	12.22	35.2	30.976	74.2857	75.7714	0.767544	0.744518	1.6	1.568	0.86	0.8084	4.26	4.047	13
COS	2	P2	51.3333	50.3067	28.6667	27.8067	39.5	39.105	23.5	23.03	19.3333	19.14	20.3333	20.13	1.89033	1.87143	1.20133	1.17731	0.710333	0.696127	90	88.2	10	9.9	33	32.34	60	59.4	192	188.16	6.4	6.336	0.33	0.3201	18.2	17.654	37.1	35.987	62.9834	61.7238	3.23782	3.2702	3	2.94	0.96	1.008	3.44	3.3024	24.79
OGA	2	P3	51	48.45	28.6667	27.52	39.8333	38.6383	23.5	23.265	22	21.56	23	22.77	2.01067	1.99056	1.384	1.32864	0.732667	0.710687	85	83.3	11	10.78	35	34.3	62	60.76	196	186.2	6.55	6.419	0.32	0.3104	16.2	15.714	39.2	37.632	74.0331	74.0331	3.23968	3.20728	2.1	2.037	1.78	1.7444	3.88	3.8024	20.18
AOS	2	P4	49.8333	45.8467	25	23.25	39.6667	38.4767	22.6667	21.76	17	16.66	18	18	1.593	1.56114	1.06067	1.03945	0.687333	0.666713	90	90	10	9.8	31	30.38	57	58.14	186	184.14	5.61	5.61	0.47	0.4653	16.4	16.072	58.1	56.938	63.5838	61.6763	2.86697	2.92431	2.46	2.46	2	1.94	3.17	3.0749	21.46
Control	3	P1	46	41.4	22.1667	19.5067	36.6667	35.5667	21.3333	20.6933	17.6667	16.96	18.6667	18.48	1.61367	1.56526	1.154	1.0963	0.597333	0.57344	77	75.46	11	10.78	30	29.4	58	53.94	180	162	4.75	4.5125	0.26	0.2496	16	15.36	34	31.96	76.6667	75.9	0.525152	0.514649	1.8	1.683	0.94	0.9024	4.4	4.18	15.68
COS	3	P2	48.5	48.015	26	25.48	39.5	39.5	22.8333	22.605	17	17	18	17.82	1.58667	1.58667	1.03367	1.02333	0.580333	0.57453	87	85.26	12	11.76	34	32.98	58	58	187	179.52	5.25	5.1975	0.25	0.2425	11.4	11.514	37.3	36.927	67.9558	66.5967	3.77143	3.73371	2	1.98	0.88	0.8976	3.14	3.0772	25.39
OGA	3	P3	49.5	47.025	28.3333	26.6333	37.6667	36.16	22.6667	22.44	17.6667	17.49	18.6667	18.2933	1.60467	1.57257	0.9	0.873	0.488667	0.478893	95	93.1	10	9.8	35	33.95	56	55.44	180	172.8	5.95	5.7715	0.26	0.2496	12	11.76	43.4	42.532	69.1011	70.4831	2.37898	2.35519	2.4	2.304	2.08	2.0176	4.02	3.8994	16
AOS	3	P4	48.3333	44.95	24.6667	22.6933	38.5	38.5	21.6667	21.0167	19	18.81	20	19.8	1.91667	1.85917	1.169	1.13393	0.669667	0.649577	92	90.16	11	11	38	37.62	59	60.18	195	189.15	6.3	6.237	0.27	0.2646	12	12.12	30.3	37.875	59.8901	58.6923	3.67255	3.70928	2.16	2.376	2.22	2.1312	3.61	3.5739	23.46
Mean
Control	1	P1	46.7778	41.6294	21.6667	19.2828	36.2778	34.8278	20.6667	19.8444	17.3333	16.5256	18.3333	17.9689	1.45822	1.41891	0.995556	0.954959	0.575667	0.550711	77	74.7067	9.66667	9.50667	31.3333	30.5867	53.6667	50.4367	177.333	157.847	5.35	5.13983	0.266667	0.258733	13.7667	13.0883	34.5667	31.3287	75.1762	75.6645	0.643507	0.630205	1.7	1.59933	0.86	0.817267	4.4	4.16487	14.34
COS	2	P2	50	48.9944	28.1111	27.5522	39.3889	38.8656	22.5	22.0556	18.3333	18.2067	19.3333	19.14	1.758	1.74571	1.10778	1.0927	0.639111	0.630352	87.6667	85.9133	10.3333	10.19	32	31.2467	57.3333	57.8622	189.333	183.67	5.88333	5.8045	0.316667	0.305933	15.0667	14.8187	40.7333	39.4413	62.7786	61.7143	3.28534	3.27407	2.5	2.44833	0.92	0.954133	3.44	3.3358	24.4567
OGA	3	P3	50.0556	47.3872	28.6667	27.2344	38.7222	37.5639	22.7222	22.4217	19.5556	19.35	20.5556	20.3544	1.76378	1.7352	1.09817	1.06398	0.613278	0.594447	86.6667	84.6667	10.3333	10.0933	33.3333	32.55	57.6667	56.8833	188	178.573	6.25	6.08433	0.38	0.3696	14.5667	14.118	43.2	41.6047	67.0955	67.75	2.55576	2.52337	2.1	2.029	1.78	1.7276	4.02	3.9262	18.09
AOS	4	P4	48.7222	44.8256	25.4444	23.4033	38.8889	37.9789	21.9444	21.2106	18	17.6433	19	18.8067	1.66822	1.62349	1.06889	1.04036	0.631889	0.614728	91.3333	90.4133	10.6667	10.5633	34.3333	33.8867	59	59.9767	191	187.15	6.2	6.2013	0.413333	0.409967	14.7	14.5783	50.2333	51.5403	60.4093	59.1817	2.7383	2.76407	2.46	2.5412	2.22	2.15413	3.39	3.32367	22.46
[truncated: 7 more columns]
